# Supplementary material for: A Multitarget Approach to Evaluate the Efficacy of Aquilaria sinensis Flower Extract against Metabolic Syndrome
Source: Molecules. 2022 Jan 19;27(3):629. doi: 10.3390/molecules27030629 (PMC8838142; doi:10.3390/molecules27030629)
Supplement: Supplementary file 1 [file molecules-27-00629-s001.zip]

Archive with 1 entries (1 files):
- molecules-1515851-supplementary.pdf
